# Supplementary material for: Molecular and Metabolic Mechanism of Low-Intensity Pulsed Ultrasound Improving Muscle Atrophy in Hindlimb Unloading Rats
Source: Int J Mol Sci. 2021 Nov 9;22(22):12112. doi: 10.3390/ijms222212112 (PMC8625684; doi:10.3390/ijms222212112)
Supplement: Supplementary file 1 [file ijms-22-12112-s001.zip]

Archive with 1 entries (1 files):
- ijms-1406567-supplementary.pdf
